# Supplementary material for: GRN and KLRB1 define a shared peripheral-blood transcriptomic signature linking SLE and IPF
Source: J Transl Autoimmun. 2026 Feb 20;12:100357. doi: 10.1016/j.jtauto.2026.100357 (PMC12955197; doi:10.1016/j.jtauto.2026.100357)
Supplement: Multimedia component 2 [file mmc2.xlsx]

## Sheet: DataEntry
Include	Patient_ID	Group(0=HC;1=SLE)	Age_years	Sex(1=woman;0=man)	BMI_kg_m2	Smoking_status（1=yes;0=no）	Disease duration, years	Recent_infection_2w	Recent_antibiotics_2w	SLEDAI	Lupus_nephritis（1=yes;0=no）	Arthritis	Skin_mucosal	Hematologic_involvement	WBC_10e9_L	ESR_mm_h	hsCRP_mg_L	C3_g_L	C4_g_L	Anti_dsDNA（0=阴性，1=弱阳性，2=阳性,3=强阳性）	Glucocorticoids_current（1=yes；0=NO）	GC_type	GC_dose_mg_day	Prednisone_equiv_mg_day	Recent_IV_pulse_4w	Hydroxychloroquine_current	MMF_current	AZA_current	CYC_current	Biologics_current	Biologics_name	Serum_ELISA_GRN_done
1	1974323007	0	45	1	23.6	0	NA	0	0	NA	NA	NA	NA	NA	5.27654	11.717	0.809496	1.37617	0.297654	NA	0	NA	NA	NA	0	0	0	0	0	0	NA	14.4373
2	586959127	0	52	1	20.1	0	NA	0	0	NA	NA	NA	NA	NA	5.21998	11.4991	0.699115	1.65265	0.274746	NA	0	NA	NA	NA	0	0	0	0	0	0	NA	12.6596
3	309886004	0	56	1	22.8	0	NA	0	0	NA	NA	NA	NA	NA	5.58397	9.26033	1.01329	1.10724	0.349696	NA	0	NA	NA	NA	0	0	0	0	0	0	NA	14.2568
4	435384002	0	27	1	22.3	0	NA	1	1	NA	NA	NA	NA	NA	5.56796	10.3033	0.702574	1.35794	0.301644	NA	0	NA	NA	NA	0	0	0	0	0	0	NA	11.7949
5	300770005	0	49	1	21	1	NA	0	0	NA	NA	NA	NA	NA	6.83879	3.08976	0.927212	1.09765	0.128172	NA	0	NA	NA	NA	0	0	0	0	0	0	NA	14.9828
6	1006164033	0	40	1	17	0	NA	0	0	NA	NA	NA	NA	NA	7.73303	12.5982	0.860222	1.13699	0.238436	NA	0	NA	NA	NA	0	0	0	0	0	0	NA	14.2568
7	1351191027	0	44	1	20.9	0	NA	0	0	NA	NA	NA	NA	NA	6.87414	8.70945	0.856566	1.20375	0.231514	NA	0	NA	NA	NA	0	0	0	0	0	0	NA	15.9968
8	427342001	0	38	1	20.3	0	NA	0	0	NA	NA	NA	NA	NA	7.91459	6.73433	0.736756	1.41957	0.376925	NA	0	NA	NA	NA	0	0	0	0	0	0	NA	12.9223
9	431744001	0	52	1	22.7	1	NA	0	0	NA	NA	NA	NA	NA	8.13303	8.72405	0.830326	1.10865	0.120148	NA	0	NA	NA	NA	0	0	0	0	0	0	NA	15.5336
10	432517001	0	41	1	21.5	0	NA	0	0	NA	NA	NA	NA	NA	7.07644	13.945	0.859672	1.25869	0.338856	NA	0	NA	NA	NA	0	0	0	0	0	0	NA	18.8514
11	432935001	0	21	1	21.6	0	NA	0	0	NA	NA	NA	NA	NA	7.60871	7.95179	1.03581	0.991633	0.177818	NA	0	NA	NA	NA	0	0	0	0	0	0	NA	17.0286
12	422277002	0	23	1	20.9	0	NA	0	0	NA	NA	NA	NA	NA	5.64093	7.57114	0.658118	1.23425	0.202914	NA	0	NA	NA	NA	0	0	0	0	0	0	NA	15.2575
13	412475002	0	26	1	22	0	NA	0	0	NA	NA	NA	NA	NA	5.81313	11.8171	0.651747	1.15291	0.105809	NA	0	NA	NA	NA	0	0	0	0	0	0	NA	16.9341
14	371023003	0	27	1	22	0	NA	0	0	NA	NA	NA	NA	NA	8.11095	7.59049	1.0643	1.36402	0.159175	NA	0	NA	NA	NA	0	0	0	0	0	0	NA	16.1831
15	399736002	0	39	1	16.9	0	NA	0	0	NA	NA	NA	NA	NA	7.20521	8.91625	1.05616	1.06268	0.322869	NA	0	NA	NA	NA	0	0	0	0	0	0	NA	14.9828
16	445022001	0	39	1	25.5	0	NA	0	0	NA	NA	NA	NA	NA	7.49236	6.51017	0.951012	1.10865	0.332286	NA	0	NA	NA	NA	0	0	0	0	0	0	NA	14.2568
17	445415001	0	26	1	23.9	1	NA	0	0	NA	NA	NA	NA	NA	6.91601	10.1868	0.963982	1.48595	0.216705	NA	0	NA	NA	NA	0	0	0	0	0	0	NA	11.3687
18	372639004	0	38	1	23	0	NA	0	0	NA	NA	NA	NA	NA	8.10892	10.1849	0.748917	1.15291	0.207613	NA	0	NA	NA	NA	0	0	0	0	0	0	NA	12.9223
19	1289593131	0	39	1	20.7	0	NA	0	0	NA	NA	NA	NA	NA	6.49181	4.96427	0.958684	1.27568	0.33116	NA	0	NA	NA	NA	0	0	0	0	0	0	NA	12.3118
20	1543935101	0	55	1	24	0	NA	0	0	NA	NA	NA	NA	NA	3.97722	5.42181	1.00062	1.04518	0.348851	NA	0	NA	NA	NA	0	0	0	0	0	0	NA	12.747
21	686091371	0	19	1	21.8	0	NA	0	0	NA	NA	NA	NA	NA	4.5187	15.2488	0.961401	1.40813	0.183799	NA	0	NA	NA	NA	0	0	0	0	0	0	NA	14.2568
22	2379257062	0	52	1	22.1	0	NA	0	0	NA	NA	NA	NA	NA	9.28037	15.9914	0.69161	1.38585	0.299803	NA	0	NA	NA	NA	0	0	0	0	0	0	NA	11.8806
23	13511911219	0	53	1	19.4	0	NA	0	0	NA	NA	NA	NA	NA	6.95927	9.49067	0.632473	1.27149	0.187473	NA	0	NA	NA	NA	0	0	0	0	0	0	NA	15.2575
24	1235081064	0	23	1	25.7	0	NA	0	0	NA	NA	NA	NA	NA	5.94627	8.06761	0.737715	1.41085	0.282285	NA	0	NA	NA	NA	0	0	0	0	0	0	NA	14.2568
25	1517907208	0	50	0	22.6	1	NA	0	0	NA	NA	NA	NA	NA	6.16745	6.31144	0.931938	1.06769	0.233846	NA	0	NA	NA	NA	0	0	0	0	0	0	NA	14.2568
26	269879228	0	44	0	26.7	0	NA	0	0	NA	NA	NA	NA	NA	4.3339	9.69135	0.811347	0.886366	0.225577	NA	0	NA	NA	NA	0	0	0	0	0	0	NA	15.2575
27	522881165	0	43	1	26.3	0	NA	0	0	NA	NA	NA	NA	NA	7.56623	12.1607	0.746371	0.96811	0.234949	NA	0	NA	NA	NA	0	0	0	0	0	0	NA	12.9223
28	1793425029	0	39	1	22.6	0	NA	0	0	NA	NA	NA	NA	NA	8.48781	5.34533	0.681874	1.59258	0.284607	NA	0	NA	NA	NA	0	0	0	0	0	0	NA	11.6239
29	1967520009	0	18	1	23.9	0	NA	0	0	NA	NA	NA	NA	NA	4.52367	2.49259	0.869525	1.36455	0.259497	NA	0	NA	NA	NA	0	0	0	0	0	0	NA	15.2575
30	366120002	0	44	1	26.3	0	NA	1	1	NA	NA	NA	NA	NA	6.21358	6.5037	0.896886	0.895517	0.215111	NA	0	NA	NA	NA	0	0	0	0	0	0	NA	12.6596
1	370089001	1	38	1	21.5	1	10.3	0	0	6.97	1	1	1	0	3.49	23.7	1.15	0.95	0.08	2	1	methylprednisolone	10	12.5	0	1	1	0	0	0	NA	31.78
2	317604002	1	53	1	24.8	0	33.7	0	0	6.12	0	0	0	1	3.45	23.38	1.58	0.87	0.08	2	1	methylprednisolone	8	10	0	1	0	0	0	0	NA	32.8
3	300770004	1	20	1	22.8	0	0.2	0	0	3.14	0	0	1	0	2.65	32.72	3.65	0.64	0.04	1	1	methylprednisolone	4	5	0	1	0	0	0	1	Belimumab	33.26
4	324910002	1	56	1	25.6	0	33.3	0	0	4.11	1	0	1	0	3.08	15.8	2	0.63	0.22	1	1	prednisone	10	10	0	1	1	0	0	0	NA	33.26
5	41382600f	1	19	1	24.9	0	0.5	0	0	4.55	0	1	1	1	3.71	13.78	1.6	0.58	0.18	2	1	prednisone	10	10	0	1	1	0	0	0	NA	33.71
6	413827001	1	53	1	29.6	0	22.7	0	0	6.72	0	0	1	1	3.94	17.84	1.19	0.56	0.18	2	1	methylprednisolone	12	15	0	1	0	0	0	0	NA	33.71
7	414194001	1	47	1	26.8	0	11.8	0	0	4.38	0	0	1	0	2.55	17.72	5.65	0.76	0.21	1	1	methylprednisolone	8	10	0	1	0	0	0	0	NA	34.4
8	389681002	1	45	1	19.7	0	25.1	0	0	3.56	0	0	0	0	3.21	16.58	2.2	0.74	0.21	0	1	methylprednisolone	6	7.5	0	1	0	0	0	0	NA	34.98
9	416910001	1	56	1	26.8	0	26	1	0	7.3	0	1	1	1	3.88	16.41	2.6	0.68	0.2	2	1	methylprednisolone	16	20	0	1	0	0	0	0	NA	34.98
10	286122003	1	49	1	20	0	22.5	0	0	7.31	0	0	1	1	3.94	20.18	3.01	0.48	0.19	2	1	methylprednisolone	16	20	0	1	0	0	0	0	NA	35.33
11	183651009	1	43	0	18.4	0	11.9	0	0	4.14	1	1	1	0	2.75	19.81	7.53	0.47	0.25	2	1	methylprednisolone	8	10	0	0	1	0	0	0	NA	35.33
12	418801001	1	44	1	27.7	0	16.5	0	0	5.78	0	1	1	1	5.24	11.74	5.09	0.45	0.15	2	1	methylprednisolone	6	7.5	0	1	0	0	0	0	NA	35.91
13	418975001	1	49	1	18.2	0	21.3	0	0	6.17	0	0	1	1	3.66	28.71	1.31	0.16	0.22	2	1	prednisone	15	15	0	1	0	0	0	0	NA	35.91
14	421777001	1	28	1	25.5	1	6.3	0	0	5.27	1	0	0	0	4.31	23.24	3.6	0.62	0.28	1	1	methylprednisolone	12	15	0	1	1	0	0	0	NA	37.55
15	425694001	1	53	1	20	0	23.9	0	0	7.33	0	0	1	1	3.12	23.7	7.68	0.83	0.19	2	1	methylprednisolone	20	25	0	1	0	0	0	0	NA	38.26
16	1289583058	1	34	1	30.8	0	8.5	0	0	6.31	0	0	1	0	2.88	22.96	4.63	0.83	0.18	2	1	methylprednisolone	16	20	0	1	0	1	0	1	Belimumab	38.5
17	1543935025	1	38	1	27.4	0	3.6	0	0	6.33	0	0	0	1	5.24	33.35	8.99	0.53	0.15	2	1	prednisone	15	15	0	1	0	0	0	0	NA	38.74
18	151790070	1	30	1	22.1	0	2.2	0	0	2.43	0	0	1	0	2.82	33.17	3.4	0.52	0.15	1	0	NA	0	0	0	0	0	1	0	0	NA	38.86
19	1376783057	1	49	1	27.8	1	22.1	0	0	2.52	0	0	1	0	2.56	33.02	6.16	0.52	0.17	0	1	methylprednisolone	2	2.5	0	1	0	0	0	0	NA	38.86
20	269879228	1	57	1	26	0	30.2	0	0	3.62	0	1	1	0	2.96	27.9	3.15	0.39	0.12	0	1	prednisone	5	5	0	1	0	0	0	0	NA	39.09
21	558827159	1	20	1	18.4	0	1.2	0	1	6.15	0	0	0	0	2.15	27.76	1.03	0.38	0.17	2	1	methylprednisolone	8	10	0	1	0	0	0	0	NA	39.81
22	1343551016	1	44	1	23	0	16	0	0	6.45	0	1	1	0	5.24	26.33	7.55	0.35	0.17	2	1	methylprednisolone	12	15	0	1	0	0	0	0	NA	39.81
23	137683058	1	35	1	19.5	0	9.7	0	0	6.31	1	0	0	1	2.29	32.06	1.44	0.77	0.24	2	1	methylprednisolone	12	15	0	1	1	0	0	0	NA	40.17
24	1540814057	1	25	1	26.2	0	5.7	1	1	9.31	1	1	1	0	2.2	31.2	2.13	0.63	0.04	2	1	prednisone	25	25	0	0	1	0	0	0	NA	40.66
25	435384003	1	50	1	20.9	0	28.7	0	0	6.7	0	0	1	1	2.42	30.94	2.05	0.19	0.06	2	1	prednisone	20	20	0	1	0	0	0	0	NA	41.14
26	395818002	1	40	1	22.9	0	11.6	0	0	6.77	0	1	1	0	2.37	30.83	2.23	0.44	0.18	2	1	prednisone	15	15	0	1	0	0	0	0	NA	41.14
27	372639003	1	49	1	18.1	0	12.8	1	1	9.15	0	1	1	0	2.78	30.67	4.68	0.43	0.18	2	1	prednisone	20	20	0	1	0	0	0	0	NA	41.5
28	449105001	1	27	1	19.4	0	8	0	0	7.16	0	1	1	1	2.62	24.42	7.46	0.32	0.09	2	1	prednisone	15	15	0	1	0	0	0	0	NA	41.5
29	328026002	1	20	1	24.6	0	2.8	0	0	7.3	0	0	1	1	3.53	22.47	3.46	0.31	0.09	2	1	prednisone	20	20	0	1	0	0	0	0	NA	42.48
30	437037002	1	55	1	19.2	0	10.9	0	0	8.39	1	0	1	0	3.87	22.34	8.19	0.31	0.09	3	1	prednisone	25	25	0	1	1	0	0	0	NA	43.58
31	453067001	1	26	1	23.3	0	1.4	0	0	8.48	0	0	1	1	3.39	21.54	9.92	0.19	0.17	2	1	prednisone	25	25	0	1	0	1	0	0	NA	43.58
32	231744004	1	56	1	24.8	0	10.1	0	0	7.49	1	0	1	1	2.27	32.65	8.14	0.19	0.16	2	1	methylprednisolone	16	20	0	1	1	0	0	0	NA	46.07
33	482686001	1	41	1	23	0	13.3	0	0	6.55	0	1	1	1	2.81	27.18	5.02	0.38	0.1	2	1	methylprednisolone	14	17.5	0	1	0	0	0	0	NA	46.07
34	324910003	1	28	1	22.6	0	8	0	0	7.58	0	0	0	1	2.89	26.89	8.05	0.36	0.1	2	1	prednisone	15	15	0	1	0	0	0	0	NA	47.08
35	483532001	1	24	0	15.7	0	8	0	0	7.75	0	0	1	1	2.13	32.28	6.7	0.49	0.16	2	1	methylprednisolone	12	15	0	1	0	0	0	0	NA	48.09
36	295330004	1	23	1	22.7	0	1.1	0	0	8.77	0	1	0	1	2.25	41.04	2.89	0.33	0.09	3	1	prednisone	20	20	0	1	0	0	0	0	NA	48.09
37	311990028	1	45	1	15.4	0	5.2	0	0	7.68	0	0	1	0	1.3	45.8	4.37	0.33	0.09	2	1	prednisone	15	15	0	0	0	0	0	0	NA	48.47
38	1543935027	1	49	0	29.5	0	7.8	0	0	7.99	0	0	1	1	2.01	30.44	2.58	0.43	0.14	2	1	methylprednisolone	12	15	0	1	0	0	0	0	NA	50.9
39	686091134	1	31	1	19.2	1	11.8	0	0	7.03	0	0	1	0	1.97	29.61	3.88	0.42	0.13	2	1	methylprednisolone	12	15	0	1	0	0	0	0	NA	51.03
40	530259100	1	53	1	24.7	0	18.7	0	0	5.05	0	1	1	1	1.51	42.55	1.6	0.41	0.13	1	1	methylprednisolone	10	12.5	0	1	0	0	0	0	NA	51.29
41	320820194	1	67	1	26.5	0	29.2	0	0	4.13	0	1	0	0	1.44	42.4	3.26	0.3	0.15	0	1	prednisone	10	10	0	0	0	0	0	0	NA	51.68
42	488145001	1	28	1	24	0	2.9	0	0	8.31	0	1	1	1	1.09	43.47	2.28	0.27	0.14	2	1	methylprednisolone	16	20	0	1	0	0	0	0	NA	52.33
43	317604003	1	47	1	30.5	0	13	1	0	8.99	0	1	0	0	1.52	20.71	3.52	0.21	0.08	2	1	methylprednisolone	16	20	0	1	0	0	0	0	NA	53.24
44	491133001	1	38	1	19.9	0	11.8	0	0	7.98	0	0	1	1	1.14	20.4	2.37	0.21	0.08	2	1	prednisone	16	16	0	1	0	0	0	0	NA	53.63
45	494806001	1	21	1	26.1	0	0.3	1	1	9.13	0	0	1	1	1.38	56.95	2.82	0.25	0.25	2	1	prednisone	35	35	0	1	1	0	0	0	NA	53.76
46	496091001	1	62	1	19.3	0	34.9	0	0	9.12	0	0	0	0	1.59	46.94	1.8	0.67	0.21	2	1	prednisone	30	30	0	1	1	0	0	0	NA	56.41
47	491550002	1	43	1	34.2	0	9.5	1	1	10.13	1	1	1	0	2.49	40.49	3.66	0.86	0.12	2	1	prednisone	30	30	0	1	1	0	0	0	NA	57.61
48	497235001	1	35	1	27.3	1	8.5	0	0	7.06	0	1	1	1	1.46	25.76	4.06	0.22	0.09	2	1	prednisone	20	20	0	1	0	0	0	0	NA	58.82
49	497392001	1	22	1	22.4	0	3.9	0	0	8.12	0	0	1	0	1.35	25.56	6.06	0.26	0.08	2	1	prednisone	20	20	0	1	0	1	0	1	Belimumab	60.17
50	430556002	1	29	1	27.8	0	9.7	0	0	6.55	0	1	0	1	1.97	39.31	8.46	0.26	0.07	2	1	methylprednisolone	16	20	0	1	0	0	0	0	NA	60.44
51	500462001	1	38	1	18.5	1	8.9	0	0	9.55	0	1	1	1	1.88	35.04	9.23	0.14	0.07	2	1	prednisone	30	30	0	1	1	0	0	0	NA	60.44
52	502163001	1	46	1	31.2	0	12.5	0	0	7.57	0	1	1	1	2.89	34.48	8.05	0.14	0.07	2	1	prednisone	25	25	0	1	1	0	0	0	NA	61.26
53	328026004	1	61	1	18.5	0	31.9	0	0	9.11	0	0	1	0	4.47	42.62	6.53	0.52	0.03	2	1	prednisone	20	25	0	1	1	0	0	0	NA	61.26
54	294600008	1	25	1	16.5	0	6.5	0	0	8.87	0	1	1	0	3.32	37.41	10.07	0.5	0.06	2	1	prednisone	25	30	0	1	1	0	0	0	NA	62.76
55	506065001	1	44	1	23.7	0	7.4	1	1	9.64	1	1	1	0	2.4	36.8	9.1	0.15	0.09	2	1	prednisone	35	40	0	0	0	0	0	0	NA	64.28
56	458819002	1	35	1	28.1	0	6.6	0	0	8.38	0	0	1	0	2.96	28.71	8.75	0.15	0.09	3	1	prednisone	30	30	0	0	1	0	0	0	NA	64.56
57	373761003	1	43	1	23.9	0	24.7	0	0	9.11	1	0	0	1	3.21	23.24	7.61	0.24	0.06	3	1	prednisone	35	35	0	1	1	0	0	0	NA	67.35
58	300770006	1	62	1	20.4	0	25.2	0	0	8.86	0	1	1	0	2.73	22.96	5.12	0.24	0.05	3	1	prednisone	30	35	0	1	1	0	0	0	NA	67.77
59	166999003	1	46	1	29.6	0	19.7	0	0	9.97	0	0	1	1	3.94	45.65	8.64	0.13	0.07	3	1	prednisone	30	45	0	1	1	0	0	0	NA	68.33
60	430556005	1	28	1	35.6	0	8	1	1	10.78	1	1	1	1	1.65	45.32	10.62	0.31	0.06	3	1	prednisone	40	40	0	0	1	0	0	0	NA	69.18
Yes
Yes
Yes
Yes
Yes
Yes
Yes
Yes
Yes
Yes
Yes
Yes
Yes
Yes
Yes
Yes
Yes
Yes
Yes
Yes
Yes
Yes
Yes
Yes
Yes
Yes
Yes
Yes
Yes
Yes
Yes
Yes
Yes
Yes
Yes
Yes
Yes
Yes
Yes
Yes
Yes
Yes
Yes
Yes
Yes
Yes
Yes
Yes
Yes
Yes
Yes
Yes
Yes
Yes
Yes
Yes
Yes
Yes
Yes
Yes
Yes
Yes
Yes
Yes
Yes
Yes
Yes
Yes
Yes
Yes
Yes
Yes
Yes
Yes
Yes
Yes
Yes
Yes
Yes
Yes
Yes
Yes
Yes
Yes
Yes
Yes
Yes
Yes
Yes
Yes
Yes
Yes
Yes
Yes
Yes
Yes
Yes
Yes
Yes

## Sheet: Table2_Summary
Table 2. Baseline characteristics of the clinical validation cohort
HC (Group=0): 30 participants; SLE (Group=1): 60 participants.
Variable	HC	SLE	P value	Notes
Age (years)	39.50 (27.00, 48.00)	43.00 (28.00, 49.00)	0.540
BMI (kg/m²)	22.34 ± 2.41	23.73 ± 4.52	0.061
WBC (×10^9/L)	6.59 ± 1.35	2.77 ± 1.01	<0.001
ESR (mm/h)	8.97 ± 3.28	29.65 ± 9.54	<0.001
hs-CRP (mg/L)	0.86 (0.74, 0.96)	3.97 (2.35, 7.56)	<0.001
C3 (g/L)	1.22 (1.10, 1.37)	0.40 (0.26, 0.57)	<0.001
C4 (g/L)	0.24 (0.20, 0.30)	0.13 (0.08, 0.18)	<0.001
Serum GRN (ELISA)	14.26 (12.79, 15.26)	43.58 (38.44, 54.42)	<0.001
Disease duration (years)	—	10.60 (6.57, 21.50)	—
SLEDAI	—	7.30 (6.17, 8.55)	—
Female	28 (93.3%)	57 (95.0%)	1.000
Current smoker	4 (13.3%)	6 (10.0%)	0.726
Recent infection (≤2 weeks)	2 (6.7%)	8 (13.3%)	0.486
Recent antibiotics (≤2 weeks)	2 (6.7%)	7 (11.7%)	0.712
Lupus nephritis	—	12 (20.0%)	—
Arthritis	—	26 (43.3%)	—
Skin/mucosal involvement	—	47 (78.3%)	—
Hematologic involvement	—	31 (51.7%)	—
Anti-dsDNA positive (≥1)	—	56 (93.3%)	—
Anti-dsDNA: Negative	—	4 (6.7%)	—
Anti-dsDNA: Weak positive	—	6 (10.0%)	—
Anti-dsDNA: Positive	—	43 (71.7%)	—
Anti-dsDNA: Strong positive	—	7 (11.7%)	—
Glucocorticoids (current)	0 (0.0%)	59 (98.3%)	<0.001
Hydroxychloroquine (current)	0 (0.0%)	52 (86.7%)	<0.001
Mycophenolate mofetil (MMF, current)	0 (0.0%)	21 (35.0%)	<0.001
Azathioprine (AZA, current)	0 (0.0%)	4 (6.7%)	0.297
Cyclophosphamide (CYC, current)	0 (0.0%)	0 (0.0%)	1.000
Biologics (current)	0 (0.0%)	3 (5.0%)	0.548
Biologics: Belimumab	—	3 (5.0%)	—
Continuous variables: mean ± SD if approximately normal in both groups; otherwise median (Q1, Q3). Categorical variables: n (%). P values are two-sided and unadjusted.

## Sheet: Codebook
Column_name	Description	Type	Coding/Units	Suggested Table2 display
Group(0=HC;1=SLE)	Group indicator: 0=healthy control; 1=SLE	categorical	0/1	—
Age_years	Age	continuous	years	mean±SD or median(IQR)
Sex(1=woman;0=man)	Sex	categorical	1=female;0=male	Female, n (%)
BMI_kg_m2	Body mass index	continuous	kg/m²	mean±SD or median(IQR)
Smoking_status（1=yes;0=no）	Current smoking	categorical	1=yes;0=no	n (%)
Disease duration, years	Disease duration (SLE only)	continuous	years	median(IQR)
Recent_infection_2w	Recent infection within 2 weeks	categorical	1=yes;0=no	n (%)
Recent_antibiotics_2w	Recent antibiotic use within 2 weeks	categorical	1=yes;0=no	n (%)
SLEDAI	SLE Disease Activity Index (SLE only)	continuous	score	median(IQR)
Lupus_nephritis（1=yes;0=no）	Lupus nephritis (SLE only)	categorical	1=yes;0=no	n (%)
Arthritis	Arthritis (SLE only)	categorical	1=yes;0=no	n (%)
Skin_mucosal	Skin/mucosal involvement (SLE only)	categorical	1=yes;0=no	n (%)
Hematologic_involvement	Hematologic involvement (SLE only)	categorical	1=yes;0=no	n (%)
WBC_10e9_L	White blood cell count	continuous	×10^9/L	mean±SD or median(IQR)
ESR_mm_h	Erythrocyte sedimentation rate	continuous	mm/h	mean±SD or median(IQR)
hsCRP_mg_L	High-sensitivity C-reactive protein	continuous	mg/L	median(IQR)
C3_g_L	Complement C3	continuous	g/L	median(IQR)
C4_g_L	Complement C4	continuous	g/L	median(IQR)
Anti_dsDNA（0=阴性，1=弱阳性，2=阳性,3=强阳性）	Anti-dsDNA semi-quantitative	ordinal	0–3	Positive n(%) and category distribution
Glucocorticoids_current（1=yes；0=NO）	Current glucocorticoids (SLE)	categorical	1=yes;0=no	n (%)
GC_type	Type of glucocorticoid used (SLE only)	categorical	Prednisone; Methylprednisolone	n (%)
GC_dose_mg_day	Daily glucocorticoid dose (raw value)	continuous	mg/day	— (Use equivalent dose)
Prednisone_equiv_mg_day	Daily prednisone equivalent dose (SLE only)	continuous	mg/day	mean±SD or median(IQR)
Recent_IV_pulse_4w	IV pulse therapy within 4 weeks (SLE only)	categorical	1=yes; 0=no	n (%)
Hydroxychloroquine_current	Current hydroxychloroquine (SLE)	categorical	1=yes;0=no	n (%)
MMF_current	Current mycophenolate mofetil (SLE)	categorical	1=yes;0=no	n (%)
AZA_current	Current azathioprine (SLE)	categorical	1=yes;0=no	n (%)
CYC_current	Current cyclophosphamide (SLE)	categorical	1=yes;0=no	n (%)
Biologics_current	Current biologics (SLE)	categorical	1=yes;0=no	n (%)
Biologics_name	Biologic agent name	text	free text	Optional breakdown
Serum_ELISA_GRN_done	Serum GRN concentration by ELISA	continuous	(unit as measured)	median(IQR)

## Sheet: README
Workbook contents
- DataEntry: patient-level data entry (one row per participant).
- Table2_Summary: manuscript-ready Table 2 computed from DataEntry.
- Codebook: variable definitions and coding guidance.
How Table 2 was computed
1) Rows included: participants with Group coded as 0 or 1.
2) Continuous variables:
- If both groups are approximately normal (Shapiro-Wilk P>0.05; n>=8 per group), results are shown as mean ± SD and P value from Welch's t-test.
- Otherwise, results are shown as median (Q1, Q3) and P value from the two-sided Wilcoxon rank-sum test.
3) Categorical variables: shown as n (%); P value from Fisher's exact test when expected counts <5, otherwise χ² test.
4) SLE-only variables (e.g., disease duration, SLEDAI): controls are blank (—) and P values are not computed (—).
Note
- P values are unadjusted (as is standard for descriptive Table 2).
