# Supplementary material for: GRN and KLRB1 define a shared peripheral-blood transcriptomic signature linking SLE and IPF
Source: J Transl Autoimmun. 2026 Feb 20;12:100357. doi: 10.1016/j.jtauto.2026.100357 (PMC12955197; doi:10.1016/j.jtauto.2026.100357)
Supplement: Multimedia component 3 [file mmc3.xlsx]

## Sheet: Cohort Overview
GSE ID	Disease Arm	Sample Size (Case/Control)	Platform	Tissue Source	Age/Sex Available?	SLEDAI Available?	Treatment History Available?	ILD Status (in SLE)	Remarks (关键备注)
GSE49454	SLE	157 / 20	Illumina HumanHT-12 V4.0 (GPL10558)	Whole Blood	Yes	Yes	No (Not reported)	Not reported	Discovery cohort; Adult patients.
GSE65391	SLE	924 / 72	Illumina HumanHT-12 V4.0 (GPL10558)	Whole Blood	Yes	Yes	Yes (Detailed)	Not reported	Validation cohort; Pediatric longitudinal cohort (Banchereau et al.); Rich clinical metadata.
GSE72509	SLE	99 / 18	Illumina HiSeq 2000 (GPL16791)	Whole Blood (PAXgene)	Yes	Yes	No (Not reported)	Not reported	Validation cohort; RNA-seq; Female only cohort.
GSE33566	IPF	93 / 30	Agilent-014850 (GPL6480)	Whole Blood	Yes	N/A	No (Not reported)	N/A	Discovery cohort; Includes PFT data (FVC/DLCO).
GSE93606	IPF	57 / 20	Affymetrix PrimeView (GPL11532)	Whole Blood	Yes	N/A	No (Not reported)	N/A	Validation cohort; Longitudinal study, used Baseline only.

## Sheet: Metadata Availability MatrixVar
Variable / Metadata Category	GSE49454 (SLE)	GSE65391 (SLE)	GSE72509 (SLE)	GSE33566 (IPF)	GSE93606 (IPF)
Demographics
Age	Available	Available	Available	Available	Available
Sex	Available	Available	Available	Available	Available
Ethnicity / Race	Available	Available	Not reported	Available	Not reported
Clinical Scores
SLEDAI (Disease Activity)	Available	Available (SLEDAI-2K)	Available	N/A	N/A
Nephritis Status (LN)	Not reported	Available	Not reported	N/A	N/A
Lung Function (FVC / DLCO)	N/A	N/A	N/A	Available	Available
Treatment / Medications
Glucocorticoids (Prednisone)	Not reported	Available (Dose mg/day)	Not reported	Not reported	Not reported
Antimalarials (HCQ)	Not reported	Available (Yes/No)	Not reported	N/A	N/A
Immunosuppressants (MMF/AZA)	Not reported	Available (Yes/No)	Not reported	Not reported	Not reported
Biologics (Rituximab/Belimumab)	Not reported	Available (Yes/No)	Not reported	N/A	N/A
Laboratory Markers
anti-dsDNA	Not reported	Available	Not reported	N/A	N/A
Complement (C3 / C4)	Not reported	Available	Not reported	N/A	N/A
Inflammatory Markers (WBC/Neutrophils)	Not reported	Available (Neutrophil counts)	Not reported	Not reported	Not reported
Co-morbidities
ILD Status (Diagnosis)	Not reported	Not reported	Not reported	N/A	N/A
Infection Status	Not reported	Available (Bacterial/Viral)	Not reported	Not reported	Not reported
